# Supplementary material for: SPOP promotes ATF2 ubiquitination and degradation to suppress prostate cancer progression
Source: J Exp Clin Cancer Res. 2018 Jul 11;37:145. doi: 10.1186/s13046-018-0809-0 (PMC6042370; doi:10.1186/s13046-018-0809-0)
Supplement: Supplementary file 1 — Table S1. SPOP mutation status, ATF2 IHC scores in 90 cases of prostate cancer specimens and the associated clinical information. Table S2. Positive hits of the yeast two-hybrid screening. (XLSX 2194 kb) [file 13046_2018_809_MOESM1_ESM.xlsx]

## Sheet: Supplementary Table 1
Supplementary Table 2 positive hits of the yeast two-hybrid screening.
No.	positive clone name	Full name	NCBI accession number	clone number
1	ATF2	activating transcription factor 2	NM_001256090.1	4
2	BRD2	bromodomain containing 2	NM_001199456.1	3
3	INF2	inverted formin, FH2 and WH2 domain containing	NM_001031714.3	2
4	UBE2I	ubiquitin conjugating enzyme E2	NM_003345.4	2
5	GLI3	GLI family zinc finger 3	NM_000168.5	1
6	PIAS3	protein inhibitor of activated STAT 3	NM_006099.3	1
7	VPS9D1-AS1	VPS9D1 antisense RNA 1	NR_036480.1	1
8	ZMYND8	zinc finger MYND-type containing 8	NM_183047.3	1
9	AEN	apoptosis enhancing nuclease	NM_022767.3	1
10	CHD3	chromodomain helicase DNA binding protein 3	NM_005852.3	1
11	TOPORS	TOP1 binding arginine/serine rich protein	NM_005802.4	1
12	GATAD2A	GATA zinc finger domain containing 2A	NP_060130.3	1
13	CAPRIN1	cell cycle associated protein 1	NM_005898.4	1
14	CREB5	cAMP responsive element binding protein 5	NM_004904.2	1
15	SRRM1	serine and arginine repetitive matrix 1	NM_005839.3	1
16	NCOA3	nuclear receptor coactivator 3	NM_006534.3	1

## Sheet: Supplementary Table 2
Supplementary Table 1. SPOP mutation status, ATF2 IHC scores in 90 cases of prostate cancer specimens and the associated clinical information
Patient ID	SPOP Status(Two alles)	ATF2 IHC intensity	Number of biopsy cores	Number of positive cores	Rate of positive cores	Age	Height	Weight	主要+次要评分	Gleason score	Preoperative PSA level (ng/ml)	Preoperative fPSA level (ng/ml)
1	F133L/WT	3	10	6	0.6	67	167	68	4+4	8(4+4)	13.5	1.47
2	WT/WT	2	10	10	1	63	160	55	4+4	8(4+4)	7.43	0.579
3	WT/WT	3	10	10	1	66	169	59	5+5	10(5+5)	0.252	0.048
4	WT/WT	1	12	6	0.5	63	168	65	3+3	6(3+3)	8.89	0.454
5	WT/WT	3	12	7	0.583333	66	174	72	3+5	8(3+5)	31.62	2.51
6	WT/WT	3	10	5	0.5	71	168	63	4+4	8(4+4)	57.41	4.12
7	WT/WT	2	10	10	1	73	170	70	4+5	9(4+5)	122.2	7.42
8	WT/WT	1	12	8	0.666667	70	160	67	3+4	7(3+4)	11.59	2.39
9	F133V/WT	3	6	5	0.833333	70	165	75	3+5	8(3+5)	2.6	0.24
10	WT/WT	1	10	10	1	68	170	60	5+3	8(5+3)	0.383	0.292
11	WT/WT	1	8	6	0.75	71	171	73	4+4	8(4+4)	31.14	1.95
12	WT/WT	2	10	8	0.8	69	167	67	3+4	7(3+4)	14.6	1.46
13	WT/WT	1	8	8	1	58	171	68	5+4	9(5+4)	0.547	0.207
14	F133V/WT	3	12	6	0.5	70	156	75	4+4	8(4+4)	10.16	1.08
15	WT/WT	1	12	11	0.916667	68	162	60	4+5	9(4+5)	13.11	0.672
16	WT/WT	1	10	5	0.5	78	166	70	3+3	6(3+3)	9.77	1.37
17	WT/WT	3	13	8	0.615385	59	170	60	4+5	9(4+5)	25.88	1.12
18	WT/WT	2	10	10	1	63	170	65	4+3	7(4+3)	23.65	1.94
19	F102C/WT	1	10	6	0.6	61	166	69	4+3	7(4+3)	46	3.14
20	WT/WT	1	12	12	1	64	170	80	3+4	7(3+4)	5.23	0.162
21	WT/WT	1	11	10	0.909091	69	170	94	4+5	9(4+5)	30.75	1.54
22	WT/WT	2	4	4	1	76	155	49	5+4	9(5+4)	6	0.982
23	WT/WT	2	14	7	0.5	68	170	65	3+5	8(3+5)	17.62	0.876
24	WT/WT	2	10	7	0.7	60	178	77	4+4	8(4+4)	23.44	2.06
25	WT/WT	2	10	8	0.8	78	159	60	4+4	8(4+4)	27.9	2.04
26	WT/WT	1	6	6	1	64	165	67	4+4	8(4+4)	12.73	0.476
27	WT/WT	1	10	9	0.9	60	177	80	4+3	7(4+3)	33.46	4.09
28	WT/WT	3	6	6	1	73	168	61	4+5	9(4+5)	0.194	0.118
29	WT/WT	1	10	5	0.5	60	165	75	4+3	7(4+3)	14.87	0.937
30	WT/WT	1	4	3	0.75	65	166	67	4+4	8(4+4)	10.32	0.451
31	F133L/WT	2	10	5	0.5	75	163	61	4+5	9(4+5)	145.6	9.37
32	WT/WT	1	8	7	0.875	62	168	59	3+4	7(3+4)	14.94	1.44
33	WT/WT	1	10	10	1	68	175	74	5+5	10(5+5)	19.51	1.98
34	WT/WT	2	10	7	0.7	69	168	62	5+5	10(5+5)	9.2	1.41
35	WT/WT	1	12	9	0.75	67	168	60	5+4	9(5+4)	25.68	2.54
36	WT/WT	3	10	10	1	67	172	76	4+5	9(4+5)	2.03	0.325
37	WT/WT	2	10	8	0.8	69	158	64	4+5	9(4+5)	3.4	2.11
38	WT/WT	1	10	9	0.9	77	166	55	4+5	9(4+5)	14.31	1.29
39	WT/WT	1	10	8	0.8	73	168	69	4+5	9(4+5)	22.27	1.42
40	WT/WT	2	10	9	0.9	66	172	70	4+4	8(4+4)	9.41	1.62
41	WT/WT	1	12	9	0.75	64	166	70	4+3	7(4+3)	111.7	6.8
42	WT/WT	1	10	7	0.7	76	174	60	4+4	8(4+4)	10.47	1.05
43	WT/WT	2	10	7	0.7	67	170	76	3+4	7(3+4)	22.15	1.61
44	WT/WT	1	10	8	0.8	65	175	75	3+3	6(3+3)	17.59	1.98
45	WT/WT	1	10	10	1	72	160	62	4+4	8(4+4)	1.05	0.474
46	F133L/WT	3	10	10	1	72	162	67	4+3	7(4+3)	30.34	1.63
47	WT/WT	2	14	7	0.5	65	175	61	4+4	8(4+4)	0.2	<0.010
48	WT/WT	2	12	12	1	66	160	51	4+4	8(4+4)	6.16	0.603
49	WT/WT	1	8	5	0.625	69	175	75	4+3	7(4+3)	3.17	0.304
50	WT/WT	2	12	12	1	67	168	84	4+4	8(4+4)	2.26	0.094
51	WT/WT	2	6	6	1	66	178	69	4+3	7(4+3)	4.62	0.303
52	WT/WT	1	6	6	1	63	160	60	4+5	9(4+5)	0.153	0.055
53	WT/WT	2	10	9	0.9	59	165	65	4+3	7(4+3)	18.22	1.2
54	WT/WT	1	10	9	0.9	60	179	83	4+4	8(4+4)	1.67	0.119
55	WT/WT	2	10	9	0.9	70	174	75	5+4	9(5+4)	297.8	21.54
56	WT/WT	1	8	4	0.5	57	175	65	4+3	7(4+3)	11.83	1.03
57	WT/WT	1	4	10	2.5	66	170	63	5+4	9(5+4)	41.89	2.09
58	F133V/WT	3	12	6	0.5	58	170	72	4+3	7(4+3)	24.87	5.27
59	WT/WT	1	12	12	1	68	165	68	4+3	7(4+3)	12.8	0.803
60	WT/WT	1	10	10	1	58	172	60	3+4	7(3+4)	13.52	2.62
61	WT/WT	2	13	8	0.615385	65	169	60	5+4	9(5+4)	9.38	0.675
62	WT/WT	1	10	10	1	60	168	66	3+3	6(3+3)	7.07	1.39
63	WT/WT	1	10	12	1	72	168	70	3+3	6(3+3)	6.85	0.505
64	WT/WT	1	12	10	0.833333	61	168	58	3+4	7(3+4)	26.81	0.836
65	WT/WT	2	10	5	0.5	78	170	64	3+4	7(3+4)	8.5	0.947
66	WT/WT	1	10	5	0.5	68	180	78	4+3	7(4+3)	27.66	1.54
67	WT/WT	1	10	5	0.5	64	175	81	4+4	8(4+4)	9.06	1.35
68	WT/WT	1	10	8	0.8	72	177	60	4+3	7(4+3)	17.74	1.33
69	WT/WT	1	12	12	1	64	160	65	4+3	7(4+3)	11.49	0.169
70	WT/WT	3	10	10	1	68	163	68.2		9(4+5)	64.85	4.17
71	WT/WT	2	12	10	0.83	71	157	57		9(4+5)	54.26	3.04
72	WT/WT	2	10	5	0.5	62	165	58		9(5+4)	8.9	0.709
73	WT/WT	1	6	6	1	70	176	75		8(4+4)	47.76	9.47
74	WT/WT	2	13	8	0.615385	63	167	58		7(3+4)	14.94	1.93
75	WT/WT	1	10	8	0.8	70	170	70		7(3+4)	20.88	1.25
76	F133V/WT	3	12	12	1	73	180	85		7(4+3)	6.89	0.998
77	WT/WT	2	10	5	0.5	62	168	70		7(3+4)	7.45	0.732
78	W131G/WT	3	10	5	0.5	32	175	60		9(5+4)	28.27	4.31
79	WT/WT	2	10	8	0.8	78	170	62		7(4+3)	11.14	1.79
80	F133V/WT	2	10	8	0.8	76	172	76		8(4+4)	20.54	5.92
81	WT/WT	1	10	9	0.9	62	170	88		7(3+4)	64.49	4.52
82	WT/WT	2	10	9	0.9	73	160	60		7(4+3)	37.53	1.97
83	WT/WT	1	10	9	0.9	69	174	60		7(3+4)	19.54	2.34
84	F133L/WT	3	10	10	1	61	177	62		7(4+3)	48.35	3.99
85	WT/WT	2	12	8	0.75	72	170	69.5		8(4+4)	16.45	0.902
86	WT/WT	3	10	6	0.6	63	158	53		9(4+5)	28.46	3.12
87	WT/WT	1	12	10	0.83	76	159	77		6(3+3)	23.73	2.19
88	WT/WT	1	10	9	0.9	60	170	85		9(4+5)	63.67	3.43
89	WT/WT	3	4	4	1	67	173	65		8(4+4)	11.15	0.78
90	WT/WT	1	11	6	0.55	72	167	71		7(4+3)	20.36	1.84
